# Supplementary material for: Antitumor Activity of the Xanthonoside XGAc in Triple-Negative Breast, Ovarian and Pancreatic Cancer by Inhibiting DNA Repair
Source: Cancers (Basel). 2023 Dec 6;15(24):5718. doi: 10.3390/cancers15245718 (PMC10741784; doi:10.3390/cancers15245718)
Supplement: Supplementary file 1 [file cancers-15-05718-s001.zip]

Archive with 1 entries (1 files):
- cancers-2676061-supplementary.pdf
